# Supplementary material for: Basic Guide for Approaching Drug Delivery with Extracellular Vesicles
Source: Int J Mol Sci. 2024 Sep 27;25(19):10401. doi: 10.3390/ijms251910401 (PMC11476574; doi:10.3390/ijms251910401)
Supplement: Supplementary file 1 [file ijms-25-10401-s001.zip]

Archive with 1 entries (1 files):
- ijms-3213992-supplementary.pdf
